# Supplementary material for: Comparison of a PfHRP2-based rapid diagnostic test and PCR for malaria in a low prevalence setting in rural southern Zambia: implications for elimination
Source: Malar J. 2015 Jan 28;14:25. doi: 10.1186/s12936-015-0544-3 (PMC4340619; doi:10.1186/s12936-015-0544-3)
Supplement: Additional file 1: — Primer sequences and reaction conditions for PCR assays. Amplification of asexual-stage Plasmodium parasite used primers targeting a region of the mitochondrial cytochrome b (cytb) gene conserved in the four major human malaria parasites. Identification of species and detection of pfhrp gene were based on species-specific cytb primers and primers amplifying a highly conserved secretary leader of the pfhrp gene respectively. [file 12936_2015_544_MOESM1_ESM.xlsx]

## Sheet: Sheet1
Primer	Sequence	Thermocycler conditions
Nested PCR
Primary Reaction		94°C for 4 minutes then 40 cycles of : 94°C for 30 seconds 60°C for 90 seconds 72°C for 90 seconds Extension 72°C for 10 minutes
GCD forward	5' CGG TCG CGT CCG GTA GCG TCT AAT GCC TAG ACG TAT TCC TGA TTA TCC AG 3'
GCD reverse	5' CGC ATC ACC TCT GGG CCG CGT GTT TGC TTG GGA GCT GTA ATC ATA ATG TG 3'
Secondary Reaction
PLAS forward	5' GAG AAT TAT GGA GTG GAT GGT G 3'
PLAS reverse	5' TGG TAA TTG ACA TCC AAT CC '
q-PCR
Pfcytb reverse	5' CCT GAT AAT GCT ATC GTA 3'	95°C for 3 minutes then 40 cycles of: 95°C for 10 seconds 55°C for 30 seconds then plate read. Additional melt analysis step for P. falciparum: 95°C for 10 seconds 65°C to 95°C at 5 seconds increment of 0.5°C
Pfcytb reverse	5' TAA TAC AAT TAC TAA ACC AGC 3'
Pmalcytb forward	5' CAT TAT CTC ATC CAG ATA ATG CAA TTA 3'
Pmalcytb reverse	5' AAT AAA CCT GCT GTT TTA CTA GGT ATT 3'
pfhrp forward	5' TAT TAT CCG CTG CCG TTT TTG C 3'
pfhrp reverse	5' TAA GTC CTT TTG CAT TTT TGC TA 3'
